# Supplementary material for: A Comprehensive Assessment of the Biocompatibility and Safety of Diamond Nanoparticles on Reconstructed Human Epidermis
Source: Materials (Basel). 2023 Aug 12;16(16):5600. doi: 10.3390/ma16165600 (PMC10456456; doi:10.3390/ma16165600)
Supplement: Supplementary file 1 [file materials-16-05600-s001.zip]

Archive with 1 entries (1 files):
- materials-2533382-supplementary.pdf
